# Supplementary material for: Thermal Interaction Mechanisms of Ammonium Perchlorate and Ammonia Borane
Source: Molecules. 2025 Jun 20;30(13):2680. doi: 10.3390/molecules30132680 (PMC12251061; doi:10.3390/molecules30132680)
Supplement: Supplementary file 1 [file molecules-30-02680-s001.zip]

Archive with 1 entries (1 files):
- molecules-3612808-supplementary.pdf
